# Supplementary material for: Downregulated DUXAP8 lncRNA impedes trophoblast cell proliferation and migration by epigenetically upregulating TFPI2 expression
Source: Reprod Biol Endocrinol. 2023 Jun 22;21:58. doi: 10.1186/s12958-023-01108-3 (PMC10286381; doi:10.1186/s12958-023-01108-3)
Supplement: Supplementary file 2 — Additional file 2: Supplementary Table S2. Analysis of the RNA transcriptome sequencing data. [file 12958_2023_1108_MOESM2_ESM.xls]

GeneID	geneLength	Means-NC	Means-si-DUXAP8	log2Ratio(si-DUXAP8/NC)	Up-Down-Regulation(si-DUXAP8/NC)	Probability	Symbol	Description	KEGG Orthology	GO Component	GO Function	GO Process	Blast nr
10509	3646.37	11.44	27.81666667	1.281862497	Up	0.870228148	SEMA4B	1	K06521|1|0.0|1538|hsa:10509|semaphorin 4	GO:0031224//intrinsic component of membrane;GO:0031224//intrinsic component of membrane;GO:0031224//intrinsic component of membrane;GO:0031224//intrinsic component of membrane;GO:0031224//intrinsic component of membrane;GO:0031224//intrinsic component of membrane;GO:0031224//intrinsic component of membrane;GO:0031224//intrinsic component of membrane	-	GO:0048731//system development;GO:0048869//cellular developmental process;GO:0048731//system development;GO:0048869//cellular developmental process;GO:0048731//system development;GO:0048869//cellular developmental process;GO:0048731//system development;GO:0048869//cellular developmental process;GO:0048731//system development;GO:0048869//cellular developmental process;GO:0048731//system development;GO:0048869//cellular developmental process;GO:0048731//system development;GO:0048869//cellular developmental process;GO:0048731//system development;GO:0048869//cellular developmental process	gi|931595774|ref|XP_014197067.1|/0/PREDICTED: semaphorin-4B isoform X1 [Pan paniscus]
8519	733	20.04666667	59.98333333	1.581199329	Up	0.917475629	IFITM1	3	K19831|1|9e-67|255|pps:100970132|interferon induced transmembrane protein 1	GO:0031224//intrinsic component of membrane	GO:0005488//binding	GO:0019221//cytokine-mediated signaling pathway;GO:0002682//regulation of immune system process;GO:0006952//defense response;GO:0008283//cell proliferation;GO:0051707//response to other organism	gi|150010589|ref|NP_003632.3|/6.90615e-66/interferon-induced transmembrane protein 1 [Homo sapiens]
5327	3154.08	6.486666667	20.13333333	1.634036839	Up	0.884256984	PLAT	1	K01343|1|0.0|1088|ptr:472748|tissue plasminogen activator [EC:3.4.21.68]	"GO:0016023//cytoplasmic, membrane-bounded vesicle;GO:0044421;GO:0016023//cytoplasmic, membrane-bounded vesicle;GO:0044421;GO:0044424;GO:0044421"	GO:0005488//binding;GO:0004175//endopeptidase activity;GO:0005488//binding;GO:0004175//endopeptidase activity;GO:0005488//binding;GO:0004175//endopeptidase activity	GO:0007169//transmembrane receptor protein tyrosine kinase signaling pathway;GO:0030195//negative regulation of blood coagulation;GO:0030162//regulation of proteolysis;GO:0043412//macromolecule modification;GO:0014812//muscle cell migration;GO:0007169//transmembrane receptor protein tyrosine kinase signaling pathway;GO:0030195//negative regulation of blood coagulation;GO:0030162//regulation of proteolysis;GO:0043412//macromolecule modification;GO:0014812//muscle cell migration;GO:0030195//negative regulation of blood coagulation;GO:0030162//regulation of proteolysis;GO:0043412//macromolecule modification	gi|931575219|ref|XP_008975163.2|/0/PREDICTED: tissue-type plasminogen activator isoform X1 [Pan paniscus]
51129	1905	9.523333333	36.51	1.938753133	Up	0.91785451	ANGPTL4	1	K08767|1|3e-58|227|ggo:101133416|angiopoietin-like 4	GO:0031012//extracellular matrix;GO:0031012//extracellular matrix;GO:0031012//extracellular matrix	GO:0030234//enzyme regulator activity;GO:0005515//protein binding;GO:0030234//enzyme regulator activity;GO:0005515//protein binding;GO:0030234//enzyme regulator activity;GO:0005515//protein binding	GO:0048869//cellular developmental process;GO:0006629//lipid metabolic process;GO:0006915//apoptotic process;GO:0051259//protein oligomerization;GO:0051004;GO:0023052//signaling;GO:0045765//regulation of angiogenesis;GO:0055088//lipid homeostasis;GO:0006950//response to stress;GO:0048869//cellular developmental process;GO:0006629//lipid metabolic process;GO:0006915//apoptotic process;GO:0051259//protein oligomerization;GO:0051004;GO:0023052//signaling;GO:0045765//regulation of angiogenesis;GO:0055088//lipid homeostasis;GO:0006950//response to stress;GO:0048869//cellular developmental process;GO:0006629//lipid metabolic process;GO:0006915//apoptotic process;GO:0051259//protein oligomerization;GO:0051004;GO:0023052//signaling;GO:0045765//regulation of angiogenesis;GO:0055088//lipid homeostasis;GO:0006950//response to stress	gi|37181670|gb|AAQ88642.1|/0/NL2 [Homo sapiens]
9497	7762.76	10.18666667	21.59	1.083681201	Up	0.836139101	SLC4A7	1	"K13858|1|0.0|2070|ggo:101136346|solute carrier family 4 (sodium bicarbonate cotransporter), member 7"	GO:0044459;GO:0005902//microvillus;GO:0031224//intrinsic component of membrane;GO:0044424;GO:0044459;GO:0005902//microvillus;GO:0031224//intrinsic component of membrane;GO:0044424;GO:0044459;GO:0005902//microvillus;GO:0031224//intrinsic component of membrane;GO:0044424;GO:0044459;GO:0005902//microvillus;GO:0031224//intrinsic component of membrane;GO:0044424;GO:0044459;GO:0005902//microvillus;GO:0031224//intrinsic component of membrane;GO:0044424;GO:0044459;GO:0005902//microvillus;GO:0031224//intrinsic component of membrane;GO:0044424;GO:0044459;GO:0005902//microvillus;GO:0031224//intrinsic component of membrane;GO:0044424;GO:0044459;GO:0005902//microvillus;GO:0031224//intrinsic component of membrane;GO:0044424;GO:0044459;GO:0005902//microvillus;GO:0031224//intrinsic component of membrane;GO:0044424	GO:0015081//sodium ion transmembrane transporter activity;GO:0005488//binding;GO:0015301//anion:anion antiporter activity;GO:0015081//sodium ion transmembrane transporter activity;GO:0005488//binding;GO:0015301//anion:anion antiporter activity;GO:0015081//sodium ion transmembrane transporter activity;GO:0005488//binding;GO:0015301//anion:anion antiporter activity;GO:0015081//sodium ion transmembrane transporter activity;GO:0005488//binding;GO:0015301//anion:anion antiporter activity;GO:0015081//sodium ion transmembrane transporter activity;GO:0005488//binding;GO:0015301//anion:anion antiporter activity;GO:0015081//sodium ion transmembrane transporter activity;GO:0005488//binding;GO:0015301//anion:anion antiporter activity;GO:0015081//sodium ion transmembrane transporter activity;GO:0005488//binding;GO:0015301//anion:anion antiporter activity;GO:0015081//sodium ion transmembrane transporter activity;GO:0005488//binding;GO:0015301//anion:anion antiporter activity;GO:0015081//sodium ion transmembrane transporter activity;GO:0005488//binding;GO:0015301//anion:anion antiporter activity	GO:0015698//inorganic anion transport;GO:0030001//metal ion transport;GO:0015698//inorganic anion transport;GO:0030001//metal ion transport;GO:0015698//inorganic anion transport;GO:0030001//metal ion transport;GO:0015698//inorganic anion transport;GO:0030001//metal ion transport;GO:0015698//inorganic anion transport;GO:0030001//metal ion transport;GO:0015698//inorganic anion transport;GO:0030001//metal ion transport;GO:0015698//inorganic anion transport;GO:0030001//metal ion transport;GO:0015698//inorganic anion transport;GO:0030001//metal ion transport;GO:0015698//inorganic anion transport;GO:0030001//metal ion transport	gi|197311543|gb|ACH61959.1|/0/solute carrier family 4 sodium bicarbonate cotransporter member 7 [Homo sapiens]
10135	4593	21.85333333	43.80666667	1.003297088	Up	0.860530843	NAMPT	2	K03462|1|0.0|964|ggo:101151211|nicotinamide phosphoribosyltransferase [EC:2.4.2.12]	GO:0044444//cytoplasmic part	"GO:0016763//transferase activity, transferring pentosyl groups;GO:0005102//receptor binding"	GO:0009888//tissue development;GO:0007169//transmembrane receptor protein tyrosine kinase signaling pathway;GO:0019359//nicotinamide nucleotide biosynthetic process;GO:0007154//cell communication;GO:0008283//cell proliferation;GO:0010557//positive regulation of macromolecule biosynthetic process;GO:0009820//alkaloid metabolic process	"gi|148704942|gb|EDL36889.1|/0/pre-B-cell colony-enhancing factor 1, partial [Mus musculus]"
168455	6827	5.056666667	11.8	1.222528275	Up	0.801046531	CCDC71L	5	"K06243|1|1e-07|62.8|tgu:100222711|laminin, beta 2"	-	-	-	gi|31417392|gb|AAH13906.1|/2.76179e-147/FLJ36031 protein [Homo sapiens]
51200	2817	44.39666667	17.01333333	-1.383785534	Down	0.893247727	CPA4	3	K08637|1|0.0|860|hsa:51200|carboxypeptidase A4 [EC:3.4.17.-]	-	GO:0008235//metalloexopeptidase activity;GO:0046914//transition metal ion binding;GO:0008235//metalloexopeptidase activity;GO:0046914//transition metal ion binding	GO:0016570//histone modification;GO:0016570//histone modification	gi|61743916|ref|NP_057436.2|/0/carboxypeptidase A4 preproprotein [Homo sapiens]
100462977	1555	216.4766667	504.4866667	1.22060461	Up	0.905371918	MTRNR2L1	1	-	-	-	-	gi|345543|pir||JC1348/3.81971e-15/hypothetical 18K protein - goldfish mitochondrion
26355	838	51.59333333	109.5066667	1.085762138	Up	0.88673507	FAM162A	3	-	GO:0043231//intracellular membrane-bounded organelle;GO:0031224//intrinsic component of membrane	-	-	gi|966925147|ref|XP_014985401.1|/1.67131e-71/PREDICTED: protein FAM162A isoform X1 [Macaca mulatta]
3576	1718	10.70333333	38.94	1.86319272	Up	0.917158188	CXCL8	3	K10030|1|1e-39|167|pon:100437111|interleukin 8	GO:0044421	GO:0005125//cytokine activity;GO:0045236//CXCR chemokine receptor binding	GO:0006952//defense response;GO:0048565//digestive tract development;GO:0022402//cell cycle process;GO:0048646//anatomical structure formation involved in morphogenesis;GO:0019932//second-messenger-mediated signaling;GO:0050927//positive regulation of positive chemotaxis;GO:0002690//positive regulation of leukocyte chemotaxis;GO:0007155//cell adhesion;GO:0045069//regulation of viral genome replication;GO:0002274;GO:0008283//cell proliferation;GO:0032496//response to lipopolysaccharide;GO:0007166//cell surface receptor signaling pathway	gi|10834978|ref|NP_000575.1|/9.63139e-39/interleukin-8 precursor [Homo sapiens]
1605	5595.93	39.41	17.52666667	-1.169010108	Down	0.874631359	DAG1	2	K06265|1|0.0|1489|hsa:1605|dystroglycan 1	GO:0031981//nuclear lumen;GO:0005911//cell-cell junction;GO:0016010//dystrophin-associated glycoprotein complex;GO:0031252//cell leading edge;GO:0030016//myofibril;GO:0005924//cell-substrate adherens junction;GO:0031224//intrinsic component of membrane;GO:0005578//proteinaceous extracellular matrix;GO:0042995//cell projection;GO:0031981//nuclear lumen;GO:0005911//cell-cell junction;GO:0016010//dystrophin-associated glycoprotein complex;GO:0031252//cell leading edge;GO:0030016//myofibril;GO:0005924//cell-substrate adherens junction;GO:0031224//intrinsic component of membrane;GO:0005578//proteinaceous extracellular matrix;GO:0042995//cell projection;GO:0031981//nuclear lumen;GO:0005911//cell-cell junction;GO:0016010//dystrophin-associated glycoprotein complex;GO:0031252//cell leading edge;GO:0030016//myofibril;GO:0005924//cell-substrate adherens junction;GO:0031224//intrinsic component of membrane;GO:0005578//proteinaceous extracellular matrix;GO:0042995//cell projection;GO:0031981//nuclear lumen;GO:0005911//cell-cell junction;GO:0016010//dystrophin-associated glycoprotein complex;GO:0031252//cell leading edge;GO:0030016//myofibril;GO:0005924//cell-substrate adherens junction;GO:0031224//intrinsic component of membrane;GO:0005578//proteinaceous extracellular matrix;GO:0042995//cell projection;GO:0031981//nuclear lumen;GO:0005911//cell-cell junction;GO:0016010//dystrophin-associated glycoprotein complex;GO:0031252//cell leading edge;GO:0030016//myofibril;GO:0005924//cell-substrate adherens junction;GO:0031224//intrinsic component of membrane;GO:0005578//proteinaceous extracellular matrix;GO:0042995//cell projection;GO:0031981//nuclear lumen;GO:0005911//cell-cell junction;GO:0016010//dystrophin-associated glycoprotein complex;GO:0031252//cell leading edge;GO:0030016//myofibril;GO:0005924//cell-substrate adherens junction;GO:0031224//intrinsic component of membrane;GO:0005578//proteinaceous extracellular matrix;GO:0042995//cell projection;GO:0031981//nuclear lumen;GO:0005911//cell-cell junction;GO:0016010//dystrophin-associated glycoprotein complex;GO:0031252//cell leading edge;GO:0030016//myofibril;GO:0005924//cell-substrate adherens junction;GO:0031224//intrinsic component of membrane;GO:0005578//proteinaceous extracellular matrix;GO:0042995//cell projection;GO:0031981//nuclear lumen;GO:0005911//cell-cell junction;GO:0016010//dystrophin-associated glycoprotein complex;GO:0031252//cell leading edge;GO:0030016//myofibril;GO:0005924//cell-substrate adherens junction;GO:0031224//intrinsic component of membrane;GO:0005578//proteinaceous extracellular matrix;GO:0042995//cell projection;GO:0031981//nuclear lumen;GO:0005911//cell-cell junction;GO:0016010//dystrophin-associated glycoprotein complex;GO:0031252//cell leading edge;GO:0030016//myofibril;GO:0005924//cell-substrate adherens junction;GO:0031224//intrinsic component of membrane;GO:0005578//proteinaceous extracellular matrix;GO:0042995//cell projection;GO:0031981//nuclear lumen;GO:0005911//cell-cell junction;GO:0016010//dystrophin-associated glycoprotein complex;GO:0031252//cell leading edge;GO:0030016//myofibril;GO:0005924//cell-substrate adherens junction;GO:0031224//intrinsic component of membrane;GO:0005578//proteinaceous extracellular matrix;GO:0042995//cell projection;GO:0031981//nuclear lumen;GO:0005911//cell-cell junction;GO:0016010//dystrophin-associated glycoprotein complex;GO:0031252//cell leading edge;GO:0030016//myofibril;GO:0005924//cell-substrate adherens junction;GO:0031224//intrinsic component of membrane;GO:0005578//proteinaceous extracellular matrix;GO:0042995//cell projection;GO:0031981//nuclear lumen;GO:0005911//cell-cell junction;GO:0016010//dystrophin-associated glycoprotein complex;GO:0031252//cell leading edge;GO:0030016//myofibril;GO:0005924//cell-substrate adherens junction;GO:0031224//intrinsic component of membrane;GO:0005578//proteinaceous extracellular matrix;GO:0042995//cell projection	GO:0005198//structural molecule activity;GO:0043236//laminin binding;GO:0042805//actinin binding;GO:0046872//metal ion binding;GO:0005198//structural molecule activity;GO:0043236//laminin binding;GO:0042805//actinin binding;GO:0046872//metal ion binding;GO:0005198//structural molecule activity;GO:0043236//laminin binding;GO:0042805//actinin binding;GO:0046872//metal ion binding;GO:0005198//structural molecule activity;GO:0043236//laminin binding;GO:0042805//actinin binding;GO:0046872//metal ion binding;GO:0005198//structural molecule activity;GO:0043236//laminin binding;GO:0042805//actinin binding;GO:0046872//metal ion binding;GO:0005198//structural molecule activity;GO:0043236//laminin binding;GO:0042805//actinin binding;GO:0046872//metal ion binding;GO:0005198//structural molecule activity;GO:0043236//laminin binding;GO:0042805//actinin binding;GO:0046872//metal ion binding;GO:0005198//structural molecule activity;GO:0043236//laminin binding;GO:0042805//actinin binding;GO:0046872//metal ion binding;GO:0005198//structural molecule activity;GO:0043236//laminin binding;GO:0042805//actinin binding;GO:0046872//metal ion binding;GO:0005198//structural molecule activity;GO:0043236//laminin binding;GO:0042805//actinin binding;GO:0046872//metal ion binding;GO:0005198//structural molecule activity;GO:0043236//laminin binding;GO:0042805//actinin binding;GO:0046872//metal ion binding;GO:0005198//structural molecule activity;GO:0043236//laminin binding;GO:0042805//actinin binding;GO:0046872//metal ion binding	GO:0000226//microtubule cytoskeleton organization;GO:0007160//cell-matrix adhesion;GO:0061138//morphogenesis of a branching epithelium;GO:0048754//branching morphogenesis of an epithelial tube;GO:0051704;GO:0009725//response to hormone;GO:0016477//cell migration;GO:0000226//microtubule cytoskeleton organization;GO:0007160//cell-matrix adhesion;GO:0061138//morphogenesis of a branching epithelium;GO:0048754//branching morphogenesis of an epithelial tube;GO:0051704;GO:0009725//response to hormone;GO:0016477//cell migration;GO:0000226//microtubule cytoskeleton organization;GO:0007160//cell-matrix adhesion;GO:0061138//morphogenesis of a branching epithelium;GO:0048754//branching morphogenesis of an epithelial tube;GO:0051704;GO:0009725//response to hormone;GO:0016477//cell migration;GO:0000226//microtubule cytoskeleton organization;GO:0007160//cell-matrix adhesion;GO:0061138//morphogenesis of a branching epithelium;GO:0048754//branching morphogenesis of an epithelial tube;GO:0051704;GO:0009725//response to hormone;GO:0016477//cell migration;GO:0000226//microtubule cytoskeleton organization;GO:0007160//cell-matrix adhesion;GO:0061138//morphogenesis of a branching epithelium;GO:0048754//branching morphogenesis of an epithelial tube;GO:0051704;GO:0009725//response to hormone;GO:0016477//cell migration;GO:0000226//microtubule cytoskeleton organization;GO:0007160//cell-matrix adhesion;GO:0061138//morphogenesis of a branching epithelium;GO:0048754//branching morphogenesis of an epithelial tube;GO:0051704;GO:0009725//response to hormone;GO:0016477//cell migration;GO:0000226//microtubule cytoskeleton organization;GO:0007160//cell-matrix adhesion;GO:0061138//morphogenesis of a branching epithelium;GO:0048754//branching morphogenesis of an epithelial tube;GO:0051704;GO:0009725//response to hormone;GO:0016477//cell migration;GO:0000226//microtubule cytoskeleton organization;GO:0007160//cell-matrix adhesion;GO:0061138//morphogenesis of a branching epithelium;GO:0048754//branching morphogenesis of an epithelial tube;GO:0051704;GO:0009725//response to hormone;GO:0016477//cell migration;GO:0000226//microtubule cytoskeleton organization;GO:0007160//cell-matrix adhesion;GO:0061138//morphogenesis of a branching epithelium;GO:0048754//branching morphogenesis of an epithelial tube;GO:0051704;GO:0009725//response to hormone;GO:0016477//cell migration;GO:0000226//microtubule cytoskeleton organization;GO:0007160//cell-matrix adhesion;GO:0061138//morphogenesis of a branching epithelium;GO:0048754//branching morphogenesis of an epithelial tube;GO:0051704;GO:0009725//response to hormone;GO:0016477//cell migration;GO:0000226//microtubule cytoskeleton organization;GO:0007160//cell-matrix adhesion;GO:0061138//morphogenesis of a branching epithelium;GO:0048754//branching morphogenesis of an epithelial tube;GO:0051704;GO:0009725//response to hormone;GO:0016477//cell migration;GO:0000226//microtubule cytoskeleton organization;GO:0007160//cell-matrix adhesion;GO:0061138//morphogenesis of a branching epithelium;GO:0048754//branching morphogenesis of an epithelial tube;GO:0051704;GO:0009725//response to hormone;GO:0016477//cell migration	gi|294997282|ref|NP_004384.4|/0/dystroglycan preproprotein [Homo sapiens]
10397	3121.61	82.25333333	375.9533333	2.192407542	Up	0.949496191	NDRG1	3	K18266|1|0.0|657|nle:100596235|protein NDRG1	GO:0005856//cytoskeleton;GO:0016020//membrane;GO:0043231//intracellular membrane-bounded organelle;GO:0005856//cytoskeleton;GO:0016020//membrane;GO:0043231//intracellular membrane-bounded organelle;GO:0005856//cytoskeleton;GO:0016020//membrane;GO:0043231//intracellular membrane-bounded organelle;GO:0005856//cytoskeleton;GO:0016020//membrane;GO:0043231//intracellular membrane-bounded organelle	GO:0005488//binding;GO:0005488//binding;GO:0005488//binding;GO:0005488//binding	GO:0002274;GO:0010035//response to inorganic substance;GO:0002274;GO:0010035//response to inorganic substance;GO:0002274;GO:0010035//response to inorganic substance;GO:0002274;GO:0010035//response to inorganic substance	gi|37655183|ref|NP_006087.2|/0/protein NDRG1 isoform 1 [Homo sapiens]
10628	2976.85	49.94666667	110.71	1.148325237	Up	0.892090604	TXNIP	5	-	GO:0005740//mitochondrial envelope;GO:0005740//mitochondrial envelope	GO:0019899//enzyme binding;GO:0030234//enzyme regulator activity;GO:0019899//enzyme binding;GO:0030234//enzyme regulator activity	GO:0009605//response to external stimulus;GO:0006357//regulation of transcription from RNA polymerase II promoter;GO:0006605//protein targeting;GO:0008283//cell proliferation;GO:0043627//response to estrogen;GO:0009913//epidermal cell differentiation;GO:0000302//response to reactive oxygen species;GO:0007169//transmembrane receptor protein tyrosine kinase signaling pathway;GO:0010038//response to metal ion;GO:0006915//apoptotic process;GO:0009746;GO:0009605//response to external stimulus;GO:0006357//regulation of transcription from RNA polymerase II promoter;GO:0006605//protein targeting;GO:0008283//cell proliferation;GO:0043627//response to estrogen;GO:0009913//epidermal cell differentiation;GO:0000302//response to reactive oxygen species;GO:0007169//transmembrane receptor protein tyrosine kinase signaling pathway;GO:0010038//response to metal ion;GO:0006915//apoptotic process;GO:0009746	gi|928192549|ref|NP_001300901.1|/1.89923e-180/thioredoxin-interacting protein isoform 2 [Homo sapiens] 
768	1561	5.223333333	35.70666667	2.773150781	Up	0.946495863	CA9	2	K01672|1|0.0|725|hsa:768|carbonic anhydrase [EC:4.2.1.1]	GO:0031224//intrinsic component of membrane;GO:0031981//nuclear lumen;GO:0044459;GO:0005902//microvillus	GO:0046914//transition metal ion binding;GO:0016836//hydro-lyase activity	GO:0006810//transport;GO:0048545//response to steroid hormone;GO:0048729//tissue morphogenesis;GO:0044237//cellular metabolic process;GO:0006950//response to stress	gi|694929883|ref|XP_528593.3|/0/PREDICTED: carbonic anhydrase 9 isoform X4 [Pan troglodytes]
54206	3144	15.67	65.71666667	2.068254125	Up	0.93743344	ERRFI1	3	K08886|1|8e-35|152|lcm:102364138|activated CDC42 kinase 1 [EC:2.7.10.2 2.7.11.1]	GO:0043231//intracellular membrane-bounded organelle;GO:0009898//cytoplasmic side of plasma membrane	GO:0019900//kinase binding	GO:0001944//vasculature development;GO:0048730//epidermis morphogenesis;GO:0001933//negative regulation of protein phosphorylation;GO:0007176//regulation of epidermal growth factor-activated receptor activity;GO:0030856//regulation of epithelial cell differentiation	gi|10047086|ref|NP_061821.1|/0/ERBB receptor feedback inhibitor 1 [Homo sapiens]
2697	3169	2.226666667	9.443333333	2.084410594	Up	0.849911936	GJA1	4	"K07372|1|0.0|802|fca:101100211|gap junction protein, alpha 1"	GO:0000323//lytic vacuole;GO:0005921//gap junction;GO:0031966//mitochondrial membrane;GO:0000139//Golgi membrane;GO:0016021//integral component of membrane;GO:0005913//cell-cell adherens junction;GO:0005770//late endosome	GO:0060089;GO:0022891//substrate-specific transmembrane transporter activity;GO:0019904//protein domain specific binding;GO:0022829//wide pore channel activity	GO:0006461//protein complex assembly;GO:0010467//gene expression;GO:0016202//regulation of striated muscle tissue development;GO:0002064//epithelial cell development;GO:0010959;GO:0044057;GO:0048858//cell projection morphogenesis;GO:0003012//muscle system process;GO:0009628//response to abiotic stimulus;GO:0043009//chordate embryonic development;GO:0015868//purine ribonucleotide transport;GO:0016477//cell migration;GO:0009896;GO:0048646//anatomical structure formation involved in morphogenesis;GO:0042246//tissue regeneration;GO:0008283//cell proliferation;GO:0003143//embryonic heart tube morphogenesis;GO:0007043//cell-cell junction assembly;GO:0007249//I-kappaB kinase/NF-kappaB signaling;GO:0007154//cell communication;GO:0009725//response to hormone;GO:0012501//programmed cell death	gi|795169241|ref|XP_011798343.1|/0/PREDICTED: LOW QUALITY PROTEIN: gap junction alpha-1 protein [Colobus angolensis palliatus]
283	742	3.95	10.50333333	1.410922695	Up	0.806873106	ANG	2	K16631|1|3e-74|280|ggo:101139520|angiogenin [EC:3.1.27.-]	GO:0030427//site of polarized growth;GO:0031981//nuclear lumen;GO:0043234//protein complex;GO:0005604//basement membrane;GO:0044297//cell body;GO:0030427//site of polarized growth;GO:0031981//nuclear lumen;GO:0043234//protein complex;GO:0005604//basement membrane;GO:0044297//cell body	"GO:0005539//glycosaminoglycan binding;GO:0016892//endoribonuclease activity, producing 3'-phosphomonoesters;GO:0008092//cytoskeletal protein binding;GO:0003723//RNA binding;GO:0046914//transition metal ion binding;GO:0005539//glycosaminoglycan binding;GO:0016892//endoribonuclease activity, producing 3'-phosphomonoesters;GO:0008092//cytoskeletal protein binding;GO:0003723//RNA binding;GO:0046914//transition metal ion binding"	"GO:0001935//endothelial cell proliferation;GO:0003006//developmental process involved in reproduction;GO:0032147//activation of protein kinase activity;GO:0048870//cell motility;GO:0010863//positive regulation of phospholipase C activity;GO:0006351//transcription, DNA-templated;GO:0048869//cellular developmental process;GO:0048513//animal organ development;GO:0032430//positive regulation of phospholipase A2 activity;GO:0048646//anatomical structure formation involved in morphogenesis;GO:0022602//ovulation cycle process;GO:0008285//negative regulation of cell proliferation;GO:0048522;GO:0065008//regulation of biological quality;GO:0046339//diacylglycerol metabolic process;GO:0006950//response to stress;GO:0006412//translation;GO:0009719;GO:0008154//actin polymerization or depolymerization;GO:0001935//endothelial cell proliferation;GO:0003006//developmental process involved in reproduction;GO:0032147//activation of protein kinase activity;GO:0048870//cell motility;GO:0010863//positive regulation of phospholipase C activity;GO:0006351//transcription, DNA-templated;GO:0048869//cellular developmental process;GO:0048513//animal organ development;GO:0032430//positive regulation of phospholipase A2 activity;GO:0048646//anatomical structure formation involved in morphogenesis;GO:0022602//ovulation cycle process;GO:0008285//negative regulation of cell proliferation;GO:0048522;GO:0065008//regulation of biological quality;GO:0046339//diacylglycerol metabolic process;GO:0006950//response to stress;GO:0006412//translation;GO:0009719;GO:0008154//actin polymerization or depolymerization"	"gi|119586849|gb|EAW66445.1|/1.51808e-82/hCG2044783, isoform CRA_a [Homo sapiens]"
4232	2463.67	65.68	29.56666667	-1.151482523	Down	0.885086426	MEST	2	-	GO:0031224//intrinsic component of membrane;GO:0031090//organelle membrane;GO:0043231//intracellular membrane-bounded organelle;GO:0031224//intrinsic component of membrane;GO:0031090//organelle membrane;GO:0043231//intracellular membrane-bounded organelle;GO:0031224//intrinsic component of membrane;GO:0031090//organelle membrane;GO:0043231//intracellular membrane-bounded organelle;GO:0031224//intrinsic component of membrane;GO:0031090//organelle membrane;GO:0043231//intracellular membrane-bounded organelle;GO:0031224//intrinsic component of membrane;GO:0031090//organelle membrane;GO:0043231//intracellular membrane-bounded organelle;GO:0031224//intrinsic component of membrane;GO:0031090//organelle membrane;GO:0043231//intracellular membrane-bounded organelle	GO:0003824//catalytic activity;GO:0005488//binding;GO:0003824//catalytic activity;GO:0005488//binding;GO:0003824//catalytic activity;GO:0005488//binding;GO:0003824//catalytic activity;GO:0005488//binding;GO:0003824//catalytic activity;GO:0005488//binding;GO:0003824//catalytic activity;GO:0005488//binding	GO:0009888//tissue development;GO:0009888//tissue development;GO:0009888//tissue development;GO:0009888//tissue development;GO:0009888//tissue development;GO:0009888//tissue development	gi|767947835|ref|XP_011514524.1|/2.05433e-170/PREDICTED: mesoderm-specific transcript homolog protein isoform X1 [Homo sapiens]
25907	1876	5.126666667	29.13	2.506412699	Up	0.934433112	TMEM158	2	K06732|1|8e-10|68.2|cmy:102931396|CUB domain-containing protein 1	GO:0016020//membrane	GO:0005488//binding	-	gi|16904374|gb|AAL30845.1|AF438313_1/2.45772e-91/Ras-induced senescence 1 [Homo sapiens]
8140	4575	83.26	37.64333333	-1.145229173	Down	0.888701155	SLC7A5	6	"K13780|1|0.0|848|hsa:8140|solute carrier family 7 (L-type amino acid transporter), member 5"	GO:0031224//intrinsic component of membrane;GO:0044459;GO:0044444//cytoplasmic part	GO:0015171//amino acid transmembrane transporter activity;GO:0003823//antigen binding	GO:0019752//carboxylic acid metabolic process;GO:0048869//cellular developmental process;GO:0048731//system development;GO:0002376//immune system process;GO:0006807//nitrogen compound metabolic process;GO:0007599//hemostasis;GO:0006865//amino acid transport	gi|71979932|ref|NP_003477.4|/0/large neutral amino acids transporter small subunit 1 [Homo sapiens]
3914	4301.3	22.15666667	47.63333333	1.104230657	Up	0.873873597	LAMB3	1	"K06244|1|0.0|2256|hsa:3914|laminin, beta 3"	GO:0043256//laminin complex;GO:0043256//laminin complex;GO:0043256//laminin complex	GO:0005515//protein binding;GO:0005515//protein binding;GO:0005515//protein binding	GO:0009888//tissue development;GO:0045444//fat cell differentiation;GO:0007044//cell-substrate junction assembly;GO:0009888//tissue development;GO:0045444//fat cell differentiation;GO:0007044//cell-substrate junction assembly;GO:0009888//tissue development;GO:0045444//fat cell differentiation;GO:0007044//cell-substrate junction assembly	gi|62868215|ref|NP_000219.2|/0/laminin subunit beta-3 precursor [Homo sapiens]
4973	2512.22	21.56	7.19	-1.584293502	Down	0.886110428	OLR1	3	K08763|1|1e-135|486|pps:100994602|oxidised low-density lipoprotein receptor 1	GO:0016021//integral component of membrane;GO:0016021//integral component of membrane;GO:0016021//integral component of membrane	GO:0004871//signal transducer activity;GO:0030169//low-density lipoprotein particle binding;GO:0030246//carbohydrate binding;GO:0004871//signal transducer activity;GO:0030169//low-density lipoprotein particle binding;GO:0030246//carbohydrate binding;GO:0004871//signal transducer activity;GO:0030169//low-density lipoprotein particle binding;GO:0030246//carbohydrate binding	GO:0006952//defense response;GO:0016337//single organismal cell-cell adhesion;GO:0000302//response to reactive oxygen species;GO:0044260;GO:0019538//protein metabolic process;GO:0002376//immune system process;GO:0007599//hemostasis;GO:0003013//circulatory system process;GO:0006952//defense response;GO:0016337//single organismal cell-cell adhesion;GO:0000302//response to reactive oxygen species;GO:0044260;GO:0019538//protein metabolic process;GO:0002376//immune system process;GO:0007599//hemostasis;GO:0003013//circulatory system process;GO:0006952//defense response;GO:0016337//single organismal cell-cell adhesion;GO:0000302//response to reactive oxygen species;GO:0044260;GO:0019538//protein metabolic process;GO:0002376//immune system process;GO:0007599//hemostasis;GO:0003013//circulatory system process	gi|4505501|ref|NP_002534.1|/3.60669e-103/oxidized low-density lipoprotein receptor 1 isoform 1 [Homo sapiens]
5886	1819.09	130.9366667	59.41666667	-1.139929581	Down	0.892909806	RAD23A	1	K10839|1|8e-101|370|cjc:100402325|UV excision repair protein RAD23	GO:0044424;GO:0044424;GO:0043231//intracellular membrane-bounded organelle;GO:0043234//protein complex	GO:0043130//ubiquitin binding;GO:0043566//structure-specific DNA binding;GO:0043130//ubiquitin binding;GO:0043566//structure-specific DNA binding;GO:0043130//ubiquitin binding;GO:0043566//structure-specific DNA binding	GO:0006281//DNA repair;GO:0061136//regulation of proteasomal protein catabolic process;GO:0045069//regulation of viral genome replication;GO:0006281//DNA repair;GO:0061136//regulation of proteasomal protein catabolic process;GO:0045069//regulation of viral genome replication;GO:0006281//DNA repair;GO:0061136//regulation of proteasomal protein catabolic process;GO:0051704;GO:0045069//regulation of viral genome replication	gi|62089006|dbj|BAD92950.1|/5.35195e-152/UV excision repair protein RAD23 homolog A variant [Homo sapiens]
401207	5680	7.826666667	2.193333333	-1.835272919	Down	0.809730073	C5orf63	1	-	-	-	GO:0006091//generation of precursor metabolites and energy;GO:0051234//establishment of localization;GO:0006091//generation of precursor metabolites and energy;GO:0051234//establishment of localization	gi|795413324|ref|XP_011945500.1|/5.02832e-53/PREDICTED: glutaredoxin-like protein C5orf63 homolog isoform X1 [Cercocebus atys]
100463487	527	272.5933333	600.22	1.138741113	Up	0.899709183	MTRNR2L9	1	-	-	-	-	gi|345543|pir||JC1348/1.13489e-14/hypothetical 18K protein - goldfish mitochondrion
9945	3115	15.65333333	36.25	1.211511087	Up	0.87487712	GFPT2	3	K00820|1|0.0|1345|pps:100990871|glucosamine--fructose-6-phosphate aminotransferase (isomerizing) [EC:2.6.1.16]	GO:0044444//cytoplasmic part	GO:0008483//transaminase activity;GO:0030246//carbohydrate binding	GO:0006045//N-acetylglucosamine biosynthetic process;GO:0009064//glutamine family amino acid metabolic process;GO:0015980//energy derivation by oxidation of organic compounds;GO:0006000//fructose metabolic process;GO:0006487//protein N-linked glycosylation	gi|4826742|ref|NP_005101.1|/0/glutamine--fructose-6-phosphate aminotransferase [isomerizing] 2 [Homo sapiens]
3486	2620	2.66	10.41333333	1.968933802	Up	0.848836733	IGFBP3	1	K10138|1|5e-144|514|ggo:101129439|insulin-like growth factor-binding protein 3	GO:0016942//insulin-like growth factor binding protein complex;GO:0043231//intracellular membrane-bounded organelle;GO:0016942//insulin-like growth factor binding protein complex;GO:0043231//intracellular membrane-bounded organelle	GO:0072542//protein phosphatase activator activity;GO:0005520//insulin-like growth factor binding;GO:0043169//cation binding;GO:0072542//protein phosphatase activator activity;GO:0005520//insulin-like growth factor binding;GO:0043169//cation binding	GO:0045661//regulation of myoblast differentiation;GO:0014909//smooth muscle cell migration;GO:0001503//ossification;GO:0008285//negative regulation of cell proliferation;GO:0001932//regulation of protein phosphorylation;GO:0006915//apoptotic process;GO:0007165//signal transduction;GO:0016049//cell growth;GO:0045661//regulation of myoblast differentiation;GO:0014909//smooth muscle cell migration;GO:0001503//ossification;GO:0008285//negative regulation of cell proliferation;GO:0001932//regulation of protein phosphorylation;GO:0006915//apoptotic process;GO:0007165//signal transduction;GO:0016049//cell growth	gi|34534492|dbj|BAC87023.1|/8.80369e-149/unnamed protein product [Homo sapiens]
5329	1555.5	32.87	66.58333333	1.018389641	Up	0.872501434	PLAUR	3	"K03985|1|0.0|655|hsa:5329|plasminogen activator, urokinase receptor"	GO:0031224//intrinsic component of membrane;GO:0044432;GO:0031090//organelle membrane;GO:0031224//intrinsic component of membrane;GO:0044432;GO:0031090//organelle membrane;GO:0031224//intrinsic component of membrane;GO:0044432;GO:0031090//organelle membrane;GO:0031224//intrinsic component of membrane;GO:0044432;GO:0031090//organelle membrane	GO:0004872//receptor activity;GO:0005515//protein binding;GO:0004872//receptor activity;GO:0005515//protein binding;GO:0004872//receptor activity;GO:0005515//protein binding;GO:0004872//receptor activity;GO:0005515//protein binding	GO:0023052//signaling;GO:0006508//proteolysis;GO:0042221//response to chemical;GO:0030195//negative regulation of blood coagulation;GO:0006497//protein lipidation;GO:0023052//signaling;GO:0006508//proteolysis;GO:0042221//response to chemical;GO:0030195//negative regulation of blood coagulation;GO:0006497//protein lipidation;GO:0042246//tissue regeneration;GO:0023052//signaling;GO:0006508//proteolysis;GO:0042221//response to chemical;GO:0030195//negative regulation of blood coagulation;GO:0006497//protein lipidation;GO:0042246//tissue regeneration;GO:0023052//signaling;GO:0006508//proteolysis;GO:0042221//response to chemical;GO:0030195//negative regulation of blood coagulation;GO:0006497//protein lipidation;GO:0042246//tissue regeneration	gi|666335655|ref|NP_001287966.1|/5.38207e-154/urokinase plasminogen activator surface receptor isoform 4 precursor [Homo sapiens]
2026	2423	41.22333333	83.04	1.010345277	Up	0.875491521	ENO2	2	K01689|1|0.0|862|pps:100994281|enolase [EC:4.2.1.11]	GO:0043234//protein complex;GO:0044444//cytoplasmic part;GO:0043025//neuronal cell body;GO:0016020//membrane	GO:0046872//metal ion binding;GO:0042802//identical protein binding;GO:0046983//protein dimerization activity;GO:0016836//hydro-lyase activity	GO:0006007//glucose catabolic process;GO:0043627//response to estrogen	gi|831237054|ref|XP_012664786.1|/0/PREDICTED: gamma-enolase isoform X2 [Otolemur garnettii]
6520	2080.37	94.78666667	45.28	-1.065810176	Down	0.883079381	SLC3A2	1	"K06519|1|2e-140|501|hsa:6520|solute carrier family 3, member 2"	GO:0031224//intrinsic component of membrane;GO:0044459;GO:0048770;GO:0031224//intrinsic component of membrane;GO:0044459;GO:0048770;GO:0031224//intrinsic component of membrane;GO:0044459;GO:0048770;GO:0031224//intrinsic component of membrane;GO:0044459;GO:0048770;GO:0031224//intrinsic component of membrane;GO:0044459;GO:0048770	GO:0015081//sodium ion transmembrane transporter activity;GO:0015171//amino acid transmembrane transporter activity;GO:0043167//ion binding;GO:0015081//sodium ion transmembrane transporter activity;GO:0015171//amino acid transmembrane transporter activity;GO:0043167//ion binding;GO:0015081//sodium ion transmembrane transporter activity;GO:0015171//amino acid transmembrane transporter activity;GO:0043167//ion binding;GO:0015081//sodium ion transmembrane transporter activity;GO:0015171//amino acid transmembrane transporter activity;GO:0043167//ion binding;GO:0015081//sodium ion transmembrane transporter activity;GO:0015171//amino acid transmembrane transporter activity;GO:0043167//ion binding	GO:0015801//aromatic amino acid transport;GO:0015820//leucine transport;GO:0044238//primary metabolic process;GO:0040007//growth;GO:0002376//immune system process;GO:0006807//nitrogen compound metabolic process;GO:0007599//hemostasis;GO:0070838//divalent metal ion transport;GO:0015801//aromatic amino acid transport;GO:0015820//leucine transport;GO:0044238//primary metabolic process;GO:0040007//growth;GO:0002376//immune system process;GO:0006807//nitrogen compound metabolic process;GO:0007599//hemostasis;GO:0070838//divalent metal ion transport;GO:0015801//aromatic amino acid transport;GO:0015820//leucine transport;GO:0044238//primary metabolic process;GO:0040007//growth;GO:0002376//immune system process;GO:0006807//nitrogen compound metabolic process;GO:0007599//hemostasis;GO:0070838//divalent metal ion transport;GO:0015801//aromatic amino acid transport;GO:0015820//leucine transport;GO:0044238//primary metabolic process;GO:0040007//growth;GO:0002376//immune system process;GO:0006807//nitrogen compound metabolic process;GO:0007599//hemostasis;GO:0070838//divalent metal ion transport;GO:0015801//aromatic amino acid transport;GO:0015820//leucine transport;GO:0044238//primary metabolic process;GO:0040007//growth;GO:0002376//immune system process;GO:0006807//nitrogen compound metabolic process;GO:0007599//hemostasis;GO:0070838//divalent metal ion transport	gi|966984599|ref|XP_014969439.1|/0/PREDICTED: 4F2 cell-surface antigen heavy chain [Macaca mulatta]
84962	4110.89	26.22666667	9.886666667	-1.40747836	Down	0.876536004	AJUBA	1	K16682|1|6e-108|395|ssc:100626166|LIM domain-containing protein	GO:0030054//cell junction;GO:0005856//cytoskeleton;GO:0030529//intracellular ribonucleoprotein complex;GO:0030054//cell junction;GO:0043231//intracellular membrane-bounded organelle;GO:0015630//microtubule cytoskeleton;GO:0030529//intracellular ribonucleoprotein complex;GO:0030054//cell junction;GO:0030529//intracellular ribonucleoprotein complex	GO:0046872//metal ion binding;GO:0005515//protein binding;GO:0046914//transition metal ion binding;GO:0005515//protein binding;GO:0005515//protein binding	GO:0006461//protein complex assembly;GO:0035194//posttranscriptional gene silencing by RNA;GO:0006461//protein complex assembly;GO:0035194//posttranscriptional gene silencing by RNA;GO:0006461//protein complex assembly;GO:0035194//posttranscriptional gene silencing by RNA	gi|335310594|ref|XP_003362104.1|/4.7704e-107/PREDICTED: LIM domain-containing protein ajuba [Sus scrofa]
5054	3207	15.05	31.06666667	1.045603967	Up	0.852963464	SERPINE1	4	K03982|1|0.0|740|nle:100588010|plasminogen activator inhibitor 1	GO:0031091//platelet alpha granule;GO:0016020//membrane;GO:0044421	GO:0004866//endopeptidase inhibitor activity;GO:0019899//enzyme binding	GO:0009629//response to gravity;GO:0010466//negative regulation of peptidase activity;GO:0001775//cell activation;GO:0016525//negative regulation of angiogenesis;GO:0006915//apoptotic process;GO:0030195//negative regulation of blood coagulation;GO:0009888//tissue development;GO:0009966//regulation of signal transduction;GO:0032102;GO:0030194//positive regulation of blood coagulation;GO:0045807//positive regulation of endocytosis;GO:0006887//exocytosis;GO:0031349//positive regulation of defense response;GO:0031960//response to corticosteroid;GO:0007569//cell aging;GO:0042742//defense response to bacterium;GO:0006979//response to oxidative stress;GO:0001819//positive regulation of cytokine production;GO:0033500//carbohydrate homeostasis;GO:0002548//monocyte chemotaxis;GO:0008283//cell proliferation;GO:0002540//leukotriene production involved in inflammatory response;GO:0014909//smooth muscle cell migration;GO:0001953//negative regulation of cell-matrix adhesion;GO:0010755//regulation of plasminogen activation;GO:0032496//response to lipopolysaccharide	gi|635139637|ref|XP_008016670.1|/0/PREDICTED: plasminogen activator inhibitor 1 isoform X2 [Chlorocebus sabaeus]
54498	2216.95	17.07	37.50666667	1.135683994	Up	0.870187188	SMOX	1	K12259|1|0.0|1038|ptr:458074|spermine oxidase [EC:1.5.3.16 1.5.3.-]	GO:0043231//intracellular membrane-bounded organelle;GO:0044444//cytoplasmic part;GO:0043231//intracellular membrane-bounded organelle;GO:0044444//cytoplasmic part;GO:0043231//intracellular membrane-bounded organelle;GO:0044444//cytoplasmic part;GO:0043231//intracellular membrane-bounded organelle;GO:0044444//cytoplasmic part	"GO:0016647//oxidoreductase activity, acting on the CH-NH group of donors, oxygen as acceptor;GO:0016647//oxidoreductase activity, acting on the CH-NH group of donors, oxygen as acceptor;GO:0016647//oxidoreductase activity, acting on the CH-NH group of donors, oxygen as acceptor;GO:0016647//oxidoreductase activity, acting on the CH-NH group of donors, oxygen as acceptor"	GO:0006598//polyamine catabolic process;GO:0006598//polyamine catabolic process;GO:0006598//polyamine catabolic process;GO:0006598//polyamine catabolic process	gi|397739047|ref|NP_001257620.1|/0/spermine oxidase isoform 6 [Homo sapiens]
4312	2081	5.52	21.44	1.957564734	Up	0.899719423	MMP1	1	K01388|1|0.0|989|hsa:4312|matrix metalloproteinase-1 (interstitial collagenase) [EC:3.4.24.7]	GO:0031012//extracellular matrix;GO:0031012//extracellular matrix	GO:0004175//endopeptidase activity;GO:0046914//transition metal ion binding;GO:0004175//endopeptidase activity;GO:0046914//transition metal ion binding	GO:0007599//hemostasis;GO:0019538//protein metabolic process;GO:0051704;GO:0002376//immune system process;GO:0032963//collagen metabolic process;GO:0007599//hemostasis;GO:0019538//protein metabolic process;GO:0051704;GO:0002376//immune system process;GO:0032963//collagen metabolic process	gi|54697154|gb|AAV38949.1|/0/matrix metalloproteinase 1 (interstitial collagenase) [Homo sapiens] 
123	2029	20.56333333	78.88666667	1.939707333	Up	0.930808143	PLIN2	1	K17284|1|0.0|775|hsa:123|perilipin-2	GO:0043231//intracellular membrane-bounded organelle;GO:0044444//cytoplasmic part;GO:0016020//membrane;GO:0043231//intracellular membrane-bounded organelle;GO:0044444//cytoplasmic part;GO:0016020//membrane	-	GO:0006629//lipid metabolic process;GO:0015908//fatty acid transport;GO:0010033//response to organic substance;GO:0006629//lipid metabolic process;GO:0015908//fatty acid transport;GO:0010033//response to organic substance	gi|34577059|ref|NP_001113.2|/0/perilipin-2 [Homo sapiens]
11212	2586	28.94666667	12.58	-1.202265303	Down	0.865128615	PROSC	3	K06997|1|6e-160|567|ptr:472738|PLP dependent protein	GO:0043231//intracellular membrane-bounded organelle	GO:0048037//cofactor binding	-	"gi|119583765|gb|EAW63361.1|/4.80256e-160/proline synthetase co-transcribed homolog (bacterial), isoform CRA_b [Homo sapiens]"
100463482	1395	28.29666667	69.05666667	1.287148583	Up	0.895940854	MTRNR2L6	2	-	-	-	-	gi|345543|pir||JC1348/3.89924e-08/hypothetical 18K protein - goldfish mitochondrion
6038	1846.07	3.113333333	9.7	1.639524698	Up	0.824670271	RNASE4	4	K16632|1|1e-74|283|hsa:6038|ribonuclease 4 [EC:3.1.27.-]	-	"GO:0016892//endoribonuclease activity, producing 3'-phosphomonoesters;GO:0005488//binding;GO:0016892//endoribonuclease activity, producing 3'-phosphomonoesters;GO:0005488//binding;GO:0016892//endoribonuclease activity, producing 3'-phosphomonoesters;GO:0005488//binding;GO:0016892//endoribonuclease activity, producing 3'-phosphomonoesters;GO:0005488//binding"	GO:0006397//mRNA processing;GO:0006397//mRNA processing;GO:0006397//mRNA processing;GO:0006397//mRNA processing	"gi|119586849|gb|EAW66445.1|/2.77886e-82/hCG2044783, isoform CRA_a [Homo sapiens]"
28231	2796	35.21333333	75.23333333	1.095250212	Up	0.88294626	SLCO4A1	3	"K14354|1|0.0|1413|hsa:28231|solute carrier organic anion transporter family, member 4A"	GO:0031224//intrinsic component of membrane	GO:0015291//secondary active transmembrane transporter activity	GO:0009914//hormone transport;GO:0015711//organic anion transport;GO:0006575//cellular modified amino acid metabolic process	gi|39777594|ref|NP_057438.3|/0/solute carrier organic anion transporter family member 4A1 [Homo sapiens]
19	10515	7.843333333	17.87666667	1.188538933	Up	0.835207258	ABCA1	3	"K05641|1|0.0|4282|hsa:19|ATP-binding cassette, subfamily A (ABC1), member 1"	GO:0030139//endocytic vesicle;GO:0016021//integral component of membrane	GO:0032934//sterol binding;GO:0032559//adenyl ribonucleotide binding;GO:0015075//ion transmembrane transporter activity;GO:0017111//nucleoside-triphosphatase activity;GO:0019905//syntaxin binding;GO:0015248//sterol transporter activity;GO:0051020//GTPase binding;GO:0030226	GO:0007033//vacuole organization;GO:0033363//secretory granule organization;GO:0015914//phospholipid transport;GO:0006811//ion transport;GO:0055092//sterol homeostasis;GO:0016125//sterol metabolic process;GO:0006464//cellular protein modification process;GO:0010742//macrophage derived foam cell differentiation;GO:0034377//plasma lipoprotein particle assembly;GO:0010878//cholesterol storage;GO:0050701//interleukin-1 secretion;GO:0007166//cell surface receptor signaling pathway;GO:0010874//regulation of cholesterol efflux;GO:0007266//Rho protein signal transduction;GO:0006171//cAMP biosynthetic process;GO:0032526//response to retinoic acid;GO:0032496//response to lipopolysaccharide;GO:0006909//phagocytosis	gi|21536376|ref|NP_005493.2|/0/ATP-binding cassette sub-family A member 1 [Homo sapiens]
4015	5332	4.083333333	12.25666667	1.585747427	Up	0.845303924	LOX	1	K00277|1|0.0|659|hsa:4015|protein-lysine 6-oxidase [EC:1.4.3.13]	GO:0044421;GO:0043231//intracellular membrane-bounded organelle;GO:0005578//proteinaceous extracellular matrix;GO:0043231//intracellular membrane-bounded organelle;GO:0005578//proteinaceous extracellular matrix	"GO:0046872//metal ion binding;GO:0016491//oxidoreductase activity;GO:0046914//transition metal ion binding;GO:0016641//oxidoreductase activity, acting on the CH-NH2 group of donors, oxygen as acceptor;GO:0046914//transition metal ion binding;GO:0016641//oxidoreductase activity, acting on the CH-NH2 group of donors, oxygen as acceptor"	GO:0048731//system development;GO:0042221//response to chemical;GO:0043412//macromolecule modification;GO:0030198//extracellular matrix organization;GO:0085029//extracellular matrix assembly;GO:0030323//respiratory tube development;GO:0009725//response to hormone;GO:0009611//response to wounding;GO:0001944//vasculature development;GO:0043412//macromolecule modification;GO:0085029//extracellular matrix assembly;GO:0030323//respiratory tube development;GO:0009725//response to hormone;GO:0009611//response to wounding;GO:0001944//vasculature development;GO:0043412//macromolecule modification	gi|20149540|ref|NP_002308.2|/2.27936e-101/protein-lysine 6-oxidase isoform 1 preproprotein [Homo sapiens]
3553	1498	7.316666667	24.89666667	1.766694158	Up	0.900036864	IL1B	2	K04519|1|5e-145|516|hsa:3553|interleukin 1 beta	"GO:0044421;GO:0016023//cytoplasmic, membrane-bounded vesicle"	GO:0005126//cytokine receptor binding	GO:0002237//response to molecule of bacterial origin;GO:0051480//regulation of cytosolic calcium ion concentration;GO:0042108//positive regulation of cytokine biosynthetic process;GO:0045765//regulation of angiogenesis;GO:0030595//leukocyte chemotaxis;GO:0010827//regulation of glucose transport;GO:0043406//positive regulation of MAP kinase activity;GO:0009612//response to mechanical stimulus;GO:0022409//positive regulation of cell-cell adhesion;GO:0043410//positive regulation of MAPK cascade;GO:0007166//cell surface receptor signaling pathway;GO:0043500;GO:0030073//insulin secretion;GO:0035504;GO:0014047//glutamate secretion;GO:0009895;GO:0042098//T cell proliferation;GO:0010212//response to ionizing radiation;GO:0032305//positive regulation of icosanoid secretion;GO:0002437//inflammatory response to antigenic stimulus;GO:0014072//response to isoquinoline alkaloid;GO:0051705;GO:0031331;GO:0046824//positive regulation of nucleocytoplasmic transport;GO:0031960//response to corticosteroid;GO:0007292//female gamete generation;GO:0007611//learning or memory;GO:0007088//regulation of mitotic nuclear division;GO:0046888//negative regulation of hormone secretion;GO:0042345//regulation of NF-kappaB import into nucleus;GO:0032770//positive regulation of monooxygenase activity;GO:0032722//positive regulation of chemokine production;GO:0043627//response to estrogen;GO:0007249//I-kappaB kinase/NF-kappaB signaling;GO:0009968//negative regulation of signal transduction;GO:0043066//negative regulation of apoptotic process;GO:0051091//positive regulation of sequence-specific DNA binding transcription factor activity;GO:0033273//response to vitamin;GO:0032872//regulation of stress-activated MAPK cascade;GO:0001660//fever generation;GO:0019915//lipid storage;GO:0002456//T cell mediated immunity	"gi|119594013|gb|EAW73607.1|/2.34993e-147/interleukin 1, beta, isoform CRA_c [Homo sapiens]"
3673	7878	5.136666667	11.97666667	1.221322073	Up	0.802848775	ITGA2	1	K06481|1|0.0|2136|hsa:3673|integrin alpha 2	GO:0009986//cell surface;GO:0005887//integral component of plasma membrane;GO:0009986//cell surface;GO:0005887//integral component of plasma membrane;GO:0009986//cell surface;GO:0005887//integral component of plasma membrane;GO:0009986//cell surface;GO:0005887//integral component of plasma membrane;GO:0009986//cell surface;GO:0005887//integral component of plasma membrane;GO:0009986//cell surface;GO:0005887//integral component of plasma membrane	GO:0004871//signal transducer activity;GO:0005515//protein binding;GO:0004871//signal transducer activity;GO:0005515//protein binding;GO:0004871//signal transducer activity;GO:0005515//protein binding;GO:0004871//signal transducer activity;GO:0005515//protein binding;GO:0004871//signal transducer activity;GO:0005515//protein binding;GO:0004871//signal transducer activity;GO:0005515//protein binding	GO:0051704;GO:0006935//chemotaxis;GO:0007599//hemostasis;GO:0009653//anatomical structure morphogenesis;GO:0007166//cell surface receptor signaling pathway;GO:0031589//cell-substrate adhesion;GO:0051704;GO:0006935//chemotaxis;GO:0007599//hemostasis;GO:0009653//anatomical structure morphogenesis;GO:0007166//cell surface receptor signaling pathway;GO:0031589//cell-substrate adhesion;GO:0051704;GO:0006935//chemotaxis;GO:0007599//hemostasis;GO:0009653//anatomical structure morphogenesis;GO:0007166//cell surface receptor signaling pathway;GO:0031589//cell-substrate adhesion;GO:0051704;GO:0006935//chemotaxis;GO:0007599//hemostasis;GO:0009653//anatomical structure morphogenesis;GO:0007166//cell surface receptor signaling pathway;GO:0031589//cell-substrate adhesion;GO:0051704;GO:0006935//chemotaxis;GO:0007599//hemostasis;GO:0009653//anatomical structure morphogenesis;GO:0007166//cell surface receptor signaling pathway;GO:0031589//cell-substrate adhesion;GO:0051704;GO:0006935//chemotaxis;GO:0007599//hemostasis;GO:0009653//anatomical structure morphogenesis;GO:0007166//cell surface receptor signaling pathway;GO:0031589//cell-substrate adhesion	gi|116295258|ref|NP_002194.2|/0/integrin alpha-2 precursor [Homo sapiens]
7078	5496	29.71333333	59.86333333	1.010562154	Up	0.869572786	TIMP3	4	K16866|1|9e-127|458|rro:104680251|metalloproteinase inhibitor 3	GO:0005578//proteinaceous extracellular matrix;GO:0044424	GO:0043169//cation binding;GO:0004866//endopeptidase inhibitor activity	GO:0009888//tissue development;GO:0001101//response to acid chemical;GO:0048545//response to steroid hormone;GO:0050953//sensory perception of light stimulus;GO:0007399//nervous system development;GO:0031330;GO:0009605//response to external stimulus	gi|4507513|ref|NP_000353.1|/8.0554e-126/metalloproteinase inhibitor 3 precursor [Homo sapiens]
2012	2804	27.27	11.89	-1.197565985	Down	0.862425248	EMP1	2	K19289|1|3e-31|139|lcm:102359654|peripheral myelin protein 22	GO:0031224//intrinsic component of membrane	-	GO:0032501//multicellular organismal process;GO:0009888//tissue development;GO:0040007//growth	gi|431908359|gb|ELK11956.1|/4.40628e-90/hypothetical protein PAL_GLEAN10015630 [Pteropus alecto]
11082	2089	1.783333333	7.086666667	1.9905308	Up	0.805132301	ESM1	1	-	-	GO:0019838//growth factor binding;GO:0005102//receptor binding;GO:0019838//growth factor binding;GO:0005102//receptor binding	GO:0016049//cell growth;GO:0016049//cell growth	gi|426384687|ref|XP_004058888.1|/1.90274e-70/PREDICTED: endothelial cell-specific molecule 1 isoform 2 [Gorilla gorilla gorilla]
100462983	1383	7.296666667	17.83	1.288997249	Up	0.844689522	MTRNR2L3	1	-	-	-	-	gi|345543|pir||JC1348/8.82783e-13/hypothetical 18K protein - goldfish mitochondrion
6422	4482	49.46	111.3933333	1.171328748	Up	0.893903088	SFRP1	4	K02166|1|7e-141|504|hsa:6422|secreted frizzled-related protein 1	GO:0016020//membrane;GO:0044444//cytoplasmic part;GO:0031012//extracellular matrix	GO:0001664//G-protein coupled receptor binding;GO:0004888//transmembrane signaling receptor activity;GO:0019904//protein domain specific binding;GO:0061135;GO:0004175//endopeptidase activity;GO:0005539//glycosaminoglycan binding	"GO:0010952//positive regulation of peptidase activity;GO:0034695//response to prostaglandin E;GO:0000737//DNA catabolic process, endonucleolytic;GO:0033144//negative regulation of intracellular steroid hormone receptor signaling pathway;GO:0043065//positive regulation of apoptotic process;GO:0002762//negative regulation of myeloid leukocyte differentiation;GO:0006357//regulation of transcription from RNA polymerase II promoter;GO:0060442//branching involved in prostate gland morphogenesis;GO:0050796//regulation of insulin secretion;GO:0010165//response to X-ray;GO:0070555//response to interleukin-1;GO:0014020;GO:0071363//cellular response to growth factor stimulus;GO:0001503//ossification;GO:0043407//negative regulation of MAP kinase activity;GO:0007423//sensory organ development;GO:0051726//regulation of cell cycle;GO:0008406//gonad development;GO:0008284//positive regulation of cell proliferation;GO:0045597//positive regulation of cell differentiation;GO:0001954//positive regulation of cell-matrix adhesion;GO:0008285//negative regulation of cell proliferation;GO:0014029//neural crest formation;GO:0007417//central nervous system development;GO:0060688//regulation of morphogenesis of a branching structure;GO:0032233//positive regulation of actin filament bundle assembly;GO:0031669//cellular response to nutrient levels;GO:0001756//somitogenesis;GO:0060343;GO:0001666//response to hypoxia;GO:0008589//regulation of smoothened signaling pathway;GO:0034104//negative regulation of tissue remodeling;GO:0009798//axis specification;GO:0003402//planar cell polarity pathway involved in axis elongation;GO:0030509//BMP signaling pathway;GO:0016477//cell migration;GO:0030178//negative regulation of Wnt signaling pathway;GO:0019827//stem cell population maintenance;GO:0034612//response to tumor necrosis factor;GO:0032355//response to estradiol;GO:0030177//positive regulation of Wnt signaling pathway;GO:0043066//negative regulation of apoptotic process;GO:0016049//cell growth;GO:0001933//negative regulation of protein phosphorylation;GO:0010951//negative regulation of endopeptidase activity;GO:0033280//response to vitamin D;GO:0044343;GO:0045577//regulation of B cell differentiation"	gi|56117838|ref|NP_003003.3|/6.01516e-140/secreted frizzled-related protein 1 precursor [Homo sapiens]
7076	931	76.78	163.8533333	1.093602557	Up	0.889899238	TIMP1	2	K16451|1|2e-110|400|pon:100172253|metallopeptidase inhibitor 1	GO:0031091//platelet alpha granule;GO:0005578//proteinaceous extracellular matrix	GO:0043169//cation binding;GO:0004866//endopeptidase inhibitor activity	GO:0048469//cell maturation;GO:0007599//hemostasis;GO:0008283//cell proliferation;GO:0006887//exocytosis;GO:0031330;GO:0006915//apoptotic process;GO:0001775//cell activation;GO:0009725//response to hormone	gi|829743409|ref|XP_012603832.1|/4.58314e-115/PREDICTED: metalloproteinase inhibitor 1 [Microcebus murinus]
100463488	1121	21.01	53.1	1.337635699	Up	0.895009011	MTRNR2L10	1	-	-	-	-	gi|820981799|ref|XP_012365851.1|/1.00571e-13/PREDICTED: rab effector MyRIP [Nomascus leucogenys]
9244	1824	5.536666667	13.49666667	1.28551357	Up	0.821536823	CRLF1	4	K05060|1|2e-24|116|lcm:102357816|interleukin 6 signal transducer	GO:0044421	GO:0004871//signal transducer activity;GO:0005515//protein binding	GO:0035295//tube development	gi|724937946|ref|XP_010385045.1|/0/PREDICTED: cytokine receptor-like factor 1 [Rhinopithecus roxellana]
144455	5742	10.64666667	22.12666667	1.055384317	Up	0.834787417	E2F7	2	K09391|1|0.0|1722|hsa:144455|transcription factor E2F7/8	GO:0043231//intracellular membrane-bounded organelle;GO:0043234//protein complex	GO:0003676//nucleic acid binding;GO:0001071//nucleic acid binding transcription factor activity;GO:0005515//protein binding	"GO:0006351//transcription, DNA-templated;GO:0008283//cell proliferation"	gi|145580626|ref|NP_976328.2|/0/transcription factor E2F7 [Homo sapiens]
1847	2545	5.863333333	13.02	1.150936466	Up	0.802695175	DUSP5	3	K04459|1|0.0|750|hsa:1847|dual specificity MAP kinase phosphatase [EC:3.1.3.16 3.1.3.48]	GO:0031981//nuclear lumen	GO:0008138//protein tyrosine/serine/threonine phosphatase activity	GO:0000165//MAPK cascade;GO:0001704//formation of primary germ layer;GO:0006464//cellular protein modification process	"gi|119569944|gb|EAW49559.1|/0/dual specificity phosphatase 5, isoform CRA_a [Homo sapiens]"
6662	3963	5.293333333	13.76	1.378232058	Up	0.83220693	SOX9	3	K18435|1|0.0|884|mcc:574208|transcription factor SOX9 (SOX group E)	GO:0031981//nuclear lumen	GO:0001071//nucleic acid binding transcription factor activity;GO:0043565//sequence-specific DNA binding	GO:0045661//regulation of myoblast differentiation;GO:0008544//epidermis development;GO:0002062//chondrocyte differentiation;GO:0007542;GO:0006357//regulation of transcription from RNA polymerase II promoter;GO:0060349//bone morphogenesis;GO:0045165//cell fate commitment;GO:0016337//single organismal cell-cell adhesion;GO:0030279//negative regulation of ossification;GO:0008406//gonad development;GO:0060767;GO:0014031//mesenchymal cell development;GO:0000904//cell morphogenesis involved in differentiation;GO:0006915//apoptotic process;GO:0048232//male gamete generation;GO:0010001//glial cell differentiation	gi|60360276|dbj|BAD90382.1|/0/mKIAA4243 protein [Mus musculus]
4071	1712	26.67666667	54.47333333	1.029971743	Up	0.869419186	TM4SF1	2	-	GO:0016021//integral component of membrane	-	-	gi|795208573|ref|XP_011940895.1|/5.80081e-125/PREDICTED: transmembrane 4 L6 family member 1 isoform X2 [Cercocebus atys]
11199	1447	9.116666667	31.59	1.792889605	Up	0.909109527	ANXA10	4	K17097|1|0.0|669|hsa:11199|annexin A10	GO:0043231//intracellular membrane-bounded organelle	GO:0046872//metal ion binding;GO:0005543//phospholipid binding	-	gi|48762937|ref|NP_009124.2|/0/annexin A10 [Homo sapiens]
8942	1671.75	6.9	16.47	1.255172288	Up	0.8359343	KYNU	1	K01556|1|0.0|926|hsa:8942|kynureninase [EC:3.7.1.3]	GO:0043231//intracellular membrane-bounded organelle;GO:0044444//cytoplasmic part;GO:0043231//intracellular membrane-bounded organelle;GO:0044444//cytoplasmic part;GO:0043231//intracellular membrane-bounded organelle;GO:0044444//cytoplasmic part	"GO:0042802//identical protein binding;GO:0016823//hydrolase activity, acting on acid carbon-carbon bonds, in ketonic substances;GO:0048037//cofactor binding;GO:0042802//identical protein binding;GO:0016823//hydrolase activity, acting on acid carbon-carbon bonds, in ketonic substances;GO:0048037//cofactor binding;GO:0042802//identical protein binding;GO:0016823//hydrolase activity, acting on acid carbon-carbon bonds, in ketonic substances;GO:0048037//cofactor binding"	GO:0033273//response to vitamin;GO:0006568//tryptophan metabolic process;GO:0019359//nicotinamide nucleotide biosynthetic process;GO:0034097//response to cytokine;GO:0043650;GO:0033273//response to vitamin;GO:0006568//tryptophan metabolic process;GO:0019359//nicotinamide nucleotide biosynthetic process;GO:0034097//response to cytokine;GO:0043650;GO:0033273//response to vitamin;GO:0006568//tryptophan metabolic process;GO:0019359//nicotinamide nucleotide biosynthetic process;GO:0034097//response to cytokine;GO:0043650	gi|4504937|ref|NP_003928.1|/0/kynureninase isoform a [Homo sapiens]
6515	3938	13.08	26.25666667	1.005321234	Up	0.839385189	SLC2A3	2	"K08142|1|0.0|892|hsa:6515|MFS transporter, SP family, solute carrier family 2 (facilitated glucose transporter), member 3"	GO:0031224//intrinsic component of membrane	GO:0005355//glucose transmembrane transporter activity;GO:0051183//vitamin transporter activity	GO:0006766//vitamin metabolic process;GO:0008645//hexose transport;GO:0051180//vitamin transport;GO:0044238//primary metabolic process	"gi|5902090|ref|NP_008862.1|/0/solute carrier family 2, facilitated glucose transporter member 3 [Homo sapiens]"
684	1048	17.85666667	41.40666667	1.213400272	Up	0.879188171	BST2	3	K06731|1|3e-63|244|hsa:684|bone marrow stromal cell antigen 2	GO:0016021//integral component of membrane;GO:0005768//endosome	GO:0060089;GO:0042802//identical protein binding	GO:0006952//defense response;GO:0006955//immune response;GO:0046649//lymphocyte activation;GO:0032501//multicellular organismal process;GO:0007249//I-kappaB kinase/NF-kappaB signaling;GO:0002252;GO:0007154//cell communication	gi|4757876|ref|NP_004326.1|/2.33768e-62/bone marrow stromal antigen 2 precursor [Homo sapiens]
3598	1376	1.02	8.483333333	3.056062098	Up	0.878072008	IL13RA2	2	K05077|1|0.0|815|hsa:3598|interleukin 13 receptor alpha-2	GO:0044421;GO:0031224//intrinsic component of membrane	GO:0004888//transmembrane signaling receptor activity	GO:0007166//cell surface receptor signaling pathway	gi|10834992|ref|NP_000631.1|/0/interleukin-13 receptor subunit alpha-2 precursor [Homo sapiens]
6876	1190.8	91.99666667	36.85333333	-1.319786474	Down	0.902648071	TAGLN	1	K20526|1|8e-113|409|nle:100601080|transgelin	GO:0044424;GO:0044424	GO:0008092//cytoskeletal protein binding;GO:0008092//cytoskeletal protein binding	GO:0048513//animal organ development;GO:0048513//animal organ development	"gi|119587704|gb|EAW67300.1|/8.31474e-115/transgelin, isoform CRA_c [Homo sapiens]"
7980	2442.15	24.4	111.27	2.189111621	Up	0.944079217	TFPI2	1	K03909|1|2e-14|84.0|lcm:102363540|tissue factor pathway inhibitor	GO:0031012//extracellular matrix;GO:0031012//extracellular matrix;GO:0031012//extracellular matrix	GO:0005198//structural molecule activity;GO:0004866//endopeptidase inhibitor activity;GO:0005198//structural molecule activity;GO:0004866//endopeptidase inhibitor activity;GO:0005198//structural molecule activity;GO:0004866//endopeptidase inhibitor activity	GO:0007599//hemostasis;GO:0007599//hemostasis;GO:0007599//hemostasis	gi|795252577|ref|XP_011810462.1|/2.13481e-130/PREDICTED: tissue factor pathway inhibitor 2 isoform X2 [Colobus angolensis palliatus]
7035	1972.08	37.48	89.36666667	1.25361586	Up	0.896964856	TFPI	1	K03909|1|1e-158|563|hsa:7035|tissue factor pathway inhibitor	GO:0044421;GO:0016020//membrane;GO:0044421;GO:0016020//membrane;GO:0044421;GO:0016020//membrane;GO:0044421;GO:0016020//membrane;GO:0044421;GO:0016020//membrane;GO:0044421;GO:0016020//membrane	GO:0004866//endopeptidase inhibitor activity;GO:0004866//endopeptidase inhibitor activity;GO:0004866//endopeptidase inhibitor activity;GO:0004866//endopeptidase inhibitor activity;GO:0004866//endopeptidase inhibitor activity;GO:0004866//endopeptidase inhibitor activity	GO:0007599//hemostasis;GO:0010466//negative regulation of peptidase activity;GO:0072376//protein activation cascade;GO:0007599//hemostasis;GO:0010466//negative regulation of peptidase activity;GO:0072376//protein activation cascade;GO:0007599//hemostasis;GO:0010466//negative regulation of peptidase activity;GO:0072376//protein activation cascade;GO:0007599//hemostasis;GO:0010466//negative regulation of peptidase activity;GO:0072376//protein activation cascade;GO:0007599//hemostasis;GO:0010466//negative regulation of peptidase activity;GO:0072376//protein activation cascade;GO:0007599//hemostasis;GO:0010466//negative regulation of peptidase activity;GO:0072376//protein activation cascade	gi|73760409|ref|NP_001027452.1|/6.77041e-133/tissue factor pathway inhibitor isoform b precursor [Homo sapiens]
390	2746.24	44.44333333	104.2833333	1.230469673	Up	0.897579258	RND3	4	K07859|1|5e-129|464|ecb:100050088|Rho family GTPase 3	GO:0043231//intracellular membrane-bounded organelle;GO:0012505//endomembrane system;GO:0016020//membrane;GO:0043231//intracellular membrane-bounded organelle;GO:0012505//endomembrane system;GO:0016020//membrane	GO:0017111//nucleoside-triphosphatase activity;GO:0032561//guanyl ribonucleotide binding;GO:0017111//nucleoside-triphosphatase activity;GO:0032561//guanyl ribonucleotide binding	GO:0035556//intracellular signal transduction;GO:0007010//cytoskeleton organization;GO:0009207;GO:0035556//intracellular signal transduction;GO:0007010//cytoskeleton organization;GO:0009207	gi|724851156|ref|XP_010366888.1|/3.915e-128/PREDICTED: rho-related GTP-binding protein RhoE [Rhinopithecus roxellana]
220	3621.99	40.3	82.98	1.041983818	Up	0.878614729	ALDH1A3	1	K00129|1|2e-174|616|nle:100586116|aldehyde dehydrogenase (NAD(P)+) [EC:1.2.1.5]	GO:0044424;GO:0044424	GO:0004030//aldehyde dehydrogenase [NAD(P)+] activity;GO:0051287//NAD binding;GO:0042562//hormone binding;GO:0042802//identical protein binding;GO:0004030//aldehyde dehydrogenase [NAD(P)+] activity;GO:0051287//NAD binding;GO:0042562//hormone binding;GO:0042802//identical protein binding	GO:0043010//camera-type eye development;GO:0006915//apoptotic process;GO:0016331//morphogenesis of embryonic epithelium;GO:0042573//retinoic acid metabolic process;GO:0048562//embryonic organ morphogenesis;GO:0021756//striatum development;GO:0042221//response to chemical;GO:0021536//diencephalon development;GO:0043010//camera-type eye development;GO:0006915//apoptotic process;GO:0016331//morphogenesis of embryonic epithelium;GO:0042573//retinoic acid metabolic process;GO:0048562//embryonic organ morphogenesis;GO:0021756//striatum development;GO:0042221//response to chemical;GO:0021536//diencephalon development	gi|153266822|ref|NP_000684.2|/0/aldehyde dehydrogenase family 1 member A3 isoform 1 [Homo sapiens]
730755	880	10.51666667	21.80666667	1.052091754	Up	0.832933972	KRTAP2-3	1	-	GO:0005882//intermediate filament	-	-	gi|55645515|ref|XP_523636.1|/7.62727e-50/PREDICTED: keratin-associated protein 2-1 [Pan troglodytes]
125950	3606	71.66666667	35.06	-1.031476258	Down	0.875	RAVER1	2	"K11219|1|1e-73|281|fch:102058589|non-receptor tyrosine-protein kinase TYK2 [EC:2.7.10.2];K13219|2|2e-11|74.7|ame:726178|splicing factor, proline- and glutamine-rich;K13214|4|3e-10|70.9|xla:380427|non-POU domain-containing octamer-binding protein"	-	-	-	"gi|119604500|gb|EAW84094.1|/0/hCG2033729, isoform CRA_c [Homo sapiens]"
