# Supplementary material for: Downregulated DUXAP8 lncRNA impedes trophoblast cell proliferation and migration by epigenetically upregulating TFPI2 expression
Source: Reprod Biol Endocrinol. 2023 Jun 22;21:58. doi: 10.1186/s12958-023-01108-3 (PMC10286381; doi:10.1186/s12958-023-01108-3)
Supplement: Supplementary file 4 — Additional file 4. [file 12958_2023_1108_MOESM4_ESM.zip]

Archive with 2 entries (2 files):
- Additional files.docx
- raw data.zip
